# Supplementary material for: Exploring parkrun experiences of women aged 35 to 54 in Australia: a qualitative study
Source: Health Promot Int. 2026 Jun 16;41(3):daag081. doi: 10.1093/heapro/daag081 (PMC13271247; doi:10.1093/heapro/daag081)
Supplement: daag081_Supplementary_Data [file daag081_supplementary_data.zip]

Archive with 5 entries (5 files):
- Figure S1.pdf
- Figure S2.pdf
- Table S1.docx
- Table S2.docx
- Table S3.docx
